# Supplementary material for: Hip Muscle Strength Ratios Predicting Groin Injury in Male Soccer Players Using Machine Learning and Multivariate Analysis—A Prospective Cohort Study
Source: Muscles. 2024 Sep 2;3(3):297–309. doi: 10.3390/muscles3030026 (PMC12225289; doi:10.3390/muscles3030026)
Supplement: Supplementary file 1 [file muscles-03-00026-s001.zip]

Archive with 1 entries (1 files):
- muscles-3129702-supplementary.pdf
